# Supplementary material for: Promotion of Melanoma Cell Proliferation by Cyclic Straining through Regulatory Morphogenesis
Source: Int J Mol Sci. 2022 Oct 6;23(19):11884. doi: 10.3390/ijms231911884 (PMC9569601; doi:10.3390/ijms231911884)
Supplement: Supplementary file 1 [file ijms-23-11884-s001.zip]

Archive with 2 entries (2 files):
- Supplementray Informations.pdf
- Video S1.mp4
